# Supplementary material for: Spatial Analysis of Dengue Clusters at Department, Municipality and Local Scales in the Southwest of Colombia, 2014–2019
Source: Trop Med Infect Dis. 2023 May 2;8(5):262. doi: 10.3390/tropicalmed8050262 (PMC10222113; doi:10.3390/tropicalmed8050262)
Supplement: Supplementary file 1 [file tropicalmed-08-00262-s001.zip]

Archive with 9 entries (6 files):
- tropicalmed-2211392-supplementary/
- tropicalmed-2211392-supplementary/Code S2. R_analysis/
- tropicalmed-2211392-supplementary/Code S2. R_analysis/chain_1.txt
- tropicalmed-2211392-supplementary/Code S2. R_analysis/index_coda.txt
- tropicalmed-2211392-supplementary/CodeS1. WinBugs_analysis/
- tropicalmed-2211392-supplementary/CodeS1. WinBugs_analysis/car.normal_elev_tmin.txt
- tropicalmed-2211392-supplementary/Figure S1.jpg
- tropicalmed-2211392-supplementary/Figure S2.jpg
- tropicalmed-2211392-supplementary/Table S1. Data_poisson regression.xls
