# Supplementary material for: Spatial Analysis of Dengue Clusters at Department, Municipality and Local Scales in the Southwest of Colombia, 2014–2019
Source: Trop Med Infect Dis. 2023 May 2;8(5):262. doi: 10.3390/tropicalmed8050262 (PMC10222113; doi:10.3390/tropicalmed8050262)
Supplement: Supplementary file 1 [file tropicalmed-08-00262-s001.zip › tropicalmed-2211392-supplementary/Code S2. R_analysis/chain_1.txt]

1001	0.6286
1002	0.522
1003	0.5369
1004	0.345
1005	0.4526
1006	0.5836
1007	0.4439
1008	0.4505
1009	0.4257
1010	0.4435
1011	0.5383
1012	0.4445
1013	0.5363
1014	0.4608
1015	0.476
1016	0.5247
1017	0.4562
1018	0.4906
1019	0.4669
1020	0.4236
1021	0.3943
1022	0.3394
1023	0.3533
1024	0.357
1025	0.2218
1026	0.2494
1027	0.277
1028	0.2112
1029	0.3197
1030	0.4905
1031	0.4543
1032	0.3884
1033	0.2436
1034	0.2647
1035	0.1383
1036	0.2232
1037	0.5765
1038	0.5982
1039	0.5131
1040	0.607
1041	0.7293
1042	0.6987
1043	0.8059
1044	0.7482
1045	0.7967
1046	0.6963
1047	0.5969
1048	0.6453
1049	0.6566
1050	0.7749
1051	0.6537
1052	0.5323
1053	0.5022
1054	0.4921
1055	0.5497
1056	0.5132
1057	0.5894
1058	0.4588
1059	0.1893
1060	0.132
1061	0.2315
1062	0.1411
1063	0.1858
1064	0.1408
1065	0.1364
1066	0.3012
1067	0.3175
1068	0.408
1069	0.5276
1070	0.6154
1071	0.7782
1072	0.7565
1073	0.7719
1074	0.8263
1075	0.8321
1076	0.7568
1077	0.8425
1078	0.9488
1079	0.978
1080	0.8506
1081	0.7265
1082	0.8868
1083	0.8541
1084	0.718
1085	0.6885
1086	0.5039
1087	0.4877
1088	0.5922
1089	0.6324
1090	0.6181
1091	0.6657
1092	0.6986
1093	0.7883
1094	0.6834
1095	0.9365
1096	0.9023
1097	0.8856
1098	0.9321
1099	0.7366
1100	0.6618
1101	0.7229
1102	0.7517
1103	0.7702
1104	0.6068
1105	0.5106
1106	0.8864
1107	0.8101
1108	0.7363
1109	0.7431
1110	0.6443
1111	0.6116
1112	0.7015
1113	0.7738
1114	0.7196
1115	0.7969
1116	0.8181
1117	0.8424
1118	0.9525
1119	0.9575
1120	0.8176
1121	0.9804
1122	1.181
1123	1.156
1124	1.219
1125	1.123
1126	1.308
1127	1.219
1128	1.322
1129	1.47
1130	1.36
1131	1.402
1132	1.418
1133	1.583
1134	1.73
1135	1.754
1136	1.813
1137	1.732
1138	1.495
1139	1.405
1140	1.445
1141	1.36
1142	1.274
1143	1.336
1144	1.275
1145	1.174
1146	1.196
1147	1.14
1148	1.153
1149	1.06
1150	1.083
1151	1.054
1152	1.082
1153	1.033
1154	1.139
1155	1.08
1156	1.201
1157	1.211
1158	1.169
1159	1.263
1160	1.208
1161	1.051
1162	1.25
1163	1.311
1164	1.349
1165	1.351
1166	1.325
1167	1.267
1168	1.343
1169	1.303
1170	1.501
1171	1.433
1172	1.501
1173	1.472
1174	1.46
1175	1.352
1176	1.583
1177	1.723
1178	1.689
1179	1.66
1180	1.408
1181	1.473
1182	1.601
1183	1.771
1184	1.749
1185	1.727
1186	1.823
1187	1.933
1188	1.754
1189	1.795
1190	1.768
1191	1.896
1192	1.621
1193	1.578
1194	1.578
1195	1.5
1196	1.444
1197	1.355
1198	1.47
1199	1.373
1200	1.791
1201	1.829
1202	1.821
1203	1.87
1204	2.008
1205	1.924
1206	1.729
1207	1.765
1208	1.832
1209	1.887
1210	1.939
1211	2.11
1212	1.89
1213	1.918
1214	1.861
1215	1.836
1216	1.893
1217	1.958
1218	2.002
1219	1.954
1220	1.852
1221	1.761
1222	1.717
1223	1.667
1224	1.603
1225	1.733
1226	1.663
1227	1.639
1228	1.811
1229	1.906
1230	1.828
1231	1.797
1232	1.818
1233	1.808
1234	1.574
1235	1.453
1236	1.348
1237	1.249
1238	1.238
1239	1.19
1240	1.122
1241	0.9321
1242	1.206
1243	1.172
1244	1.433
1245	1.327
1246	1.183
1247	1.286
1248	1.35
1249	1.288
1250	1.357
1251	1.246
1252	1.107
1253	1.134
1254	1.172
1255	1.068
1256	1.014
1257	1.094
1258	1.069
1259	1.186
1260	1.287
1261	1.254
1262	1.063
1263	0.9053
1264	0.9996
1265	0.9512
1266	1.003
1267	0.8743
1268	0.8881
1269	0.9679
1270	1.011
1271	0.8879
1272	0.8169
1273	0.8191
1274	0.727
1275	0.7816
1276	1.086
1277	0.9143
1278	0.8741
1279	0.8599
1280	0.8
1281	0.7477
1282	0.7715
1283	0.5779
1284	0.7342
1285	0.8324
1286	0.7227
1287	0.7593
1288	0.8963
1289	0.8432
1290	0.953
1291	0.9377
1292	0.9063
1293	0.8919
1294	0.988
1295	0.9423
1296	0.8382
1297	0.9287
1298	1.04
1299	1.112
1300	1.1
1301	1.061
1302	1.151
1303	0.9747
1304	0.8848
1305	0.7419
1306	0.6749
1307	0.5846
1308	0.5183
1309	0.5991
1310	0.4766
1311	0.6241
1312	0.6905
1313	0.9562
1314	0.8842
1315	0.9638
1316	1.026
1317	1.045
1318	0.9556
1319	0.9594
1320	0.9538
1321	0.945
1322	0.7271
1323	0.6971
1324	0.6791
1325	0.5935
1326	0.5761
1327	0.579
1328	0.5346
1329	0.5099
1330	0.4793
1331	0.3361
1332	0.4477
1333	0.5536
1334	0.6182
1335	0.6225
1336	0.6453
1337	0.7646
1338	0.639
1339	0.599
1340	0.5954
1341	0.3313
1342	0.5517
1343	0.4681
1344	0.6168
1345	0.6801
1346	0.6968
1347	0.6421
1348	0.5573
1349	0.7247
1350	0.8111
1351	0.6935
1352	0.82
1353	0.9554
1354	0.9988
1355	1.036
1356	1.048
1357	0.9993
1358	0.9649
1359	0.9765
1360	0.9769
1361	0.9574
1362	1.039
1363	0.9756
1364	0.9267
1365	1.071
1366	0.9149
1367	0.8933
1368	0.9537
1369	0.9951
1370	1.274
1371	1.222
1372	1.218
1373	1.292
1374	1.27
1375	1.211
1376	1.343
1377	1.387
1378	1.248
1379	1.358
1380	1.289
1381	1.316
1382	1.206
1383	1.012
1384	1.218
1385	1.182
1386	1.352
1387	1.343
1388	1.651
1389	1.56
1390	1.611
1391	1.753
1392	1.556
1393	1.615
1394	1.556
1395	1.519
1396	1.679
1397	1.623
1398	1.767
1399	1.899
1400	2.0
1401	1.756
1402	1.782
1403	1.586
1404	1.406
1405	1.471
1406	1.367
1407	1.405
1408	1.402
1409	1.515
1410	1.685
1411	1.789
1412	1.59
1413	1.694
1414	1.628
1415	1.713
1416	1.664
1417	1.797
1418	1.592
1419	1.606
1420	1.709
1421	1.736
1422	1.805
1423	1.768
1424	1.703
1425	1.768
1426	1.848
1427	1.72
1428	1.871
1429	1.964
1430	1.953
1431	1.924
1432	2.013
1433	2.064
1434	2.072
1435	1.865
1436	1.99
1437	2.224
1438	2.061
1439	2.083
1440	2.024
1441	1.848
1442	1.911
1443	1.77
1444	1.764
1445	1.64
1446	1.652
1447	1.584
1448	1.554
1449	1.472
1450	1.462
1451	1.393
1452	1.325
1453	1.147
1454	0.9498
1455	0.8523
1456	0.8929
1457	0.8463
1458	0.8073
1459	0.8768
1460	0.9127
1461	0.8411
1462	0.7988
1463	0.8902
1464	0.9347
1465	0.9096
1466	0.8807
1467	0.8954
1468	0.9937
1469	0.9046
1470	0.6621
1471	0.8998
1472	1.035
1473	1.188
1474	1.357
1475	1.246
1476	1.418
1477	1.211
1478	1.382
1479	1.365
1480	1.489
1481	1.604
1482	1.589
1483	1.419
1484	1.676
1485	1.671
1486	1.738
1487	1.958
1488	1.899
1489	1.989
1490	1.94
1491	2.004
1492	2.254
1493	2.353
1494	2.455
1495	2.588
1496	2.542
1497	2.811
1498	2.892
1499	3.027
1500	2.961
1501	2.824
1502	2.631
1503	2.845
1504	2.853
1505	2.617
1506	2.822
1507	2.838
1508	2.921
1509	3.021
1510	2.997
1511	2.78
1512	2.798
1513	2.804
1514	2.915
1515	2.964
1516	3.031
1517	3.158
1518	3.16
1519	3.364
1520	3.271
1521	3.341
1522	3.408
1523	3.405
1524	3.412
1525	3.349
1526	3.519
1527	3.536
1528	3.601
1529	3.647
1530	3.636
1531	3.316
1532	3.329
1533	3.221
1534	3.102
1535	2.989
1536	3.174
1537	2.977
1538	3.079
1539	3.04
1540	2.993
1541	2.999
1542	3.009
1543	2.932
1544	3.051
1545	3.078
1546	3.052
1547	2.95
1548	2.831
1549	2.734
1550	2.567
1551	2.65
1552	2.56
1553	2.691
1554	2.802
1555	2.682
1556	2.901
1557	2.877
1558	2.878
1559	2.953
1560	3.031
1561	2.736
1562	2.853
1563	2.846
1564	2.896
1565	2.745
1566	2.672
1567	2.797
1568	2.615
1569	2.639
1570	2.572
1571	2.645
1572	2.689
1573	2.768
1574	2.773
1575	2.784
1576	2.676
1577	2.788
1578	2.754
1579	2.791
1580	2.7
1581	2.722
1582	2.354
1583	2.463
1584	2.412
1585	2.485
1586	2.544
1587	2.473
1588	2.408
1589	2.69
1590	2.55
1591	2.71
1592	2.777
1593	2.717
1594	2.754
1595	2.748
1596	2.807
1597	2.642
1598	2.647
1599	2.676
1600	2.733
1601	2.661
1602	2.514
1603	2.8
1604	2.799
1605	2.706
1606	2.776
1607	2.785
1608	2.762
1609	2.792
1610	2.646
1611	2.65
1612	2.719
1613	2.537
1614	2.451
1615	2.42
1616	2.551
1617	2.452
1618	2.378
1619	2.514
1620	2.682
1621	2.499
1622	2.575
1623	2.544
1624	2.526
1625	2.43
1626	2.4
1627	2.438
1628	2.536
1629	2.555
1630	2.473
1631	2.498
1632	2.417
1633	2.421
1634	2.4
1635	2.366
1636	2.415
1637	2.38
1638	2.453
1639	2.614
1640	2.684
1641	2.581
1642	2.434
1643	2.603
1644	2.454
1645	2.353
1646	2.359
1647	2.415
1648	2.48
1649	2.552
1650	2.621
1651	2.403
1652	2.364
1653	2.439
1654	2.416
1655	2.452
1656	2.376
1657	2.306
1658	2.382
1659	2.418
1660	2.432
1661	2.703
1662	2.698
1663	2.69
1664	2.579
1665	2.659
1666	2.703
1667	2.594
1668	2.575
1669	2.578
1670	2.588
1671	2.424
1672	2.438
1673	2.5
1674	2.523
1675	2.47
1676	2.452
1677	2.387
1678	2.322
1679	2.197
1680	2.294
1681	2.079
1682	2.072
1683	2.3
1684	2.491
1685	2.282
1686	2.235
1687	2.219
1688	2.129
1689	2.262
1690	2.211
1691	1.937
1692	1.965
1693	2.167
1694	2.18
1695	2.033
1696	2.053
1697	1.966
1698	1.888
1699	1.929
1700	2.134
1701	2.071
1702	2.066
1703	2.154
1704	2.297
1705	2.371
1706	2.256
1707	2.281
1708	2.425
1709	2.149
1710	2.137
1711	1.858
1712	1.756
1713	1.814
1714	1.856
1715	1.884
1716	2.054
1717	1.868
1718	1.783
1719	1.928
1720	1.866
1721	2.064
1722	2.066
1723	1.97
1724	2.037
1725	2.01
1726	2.055
1727	1.923
1728	1.94
1729	1.864
1730	1.619
1731	1.6
1732	1.621
1733	1.823
1734	1.749
1735	1.661
1736	1.847
1737	1.816
1738	1.699
1739	1.962
1740	1.912
1741	1.906
1742	1.937
1743	1.917
1744	2.027
1745	2.052
1746	1.984
1747	1.965
1748	1.991
1749	2.002
1750	2.034
1751	2.177
1752	2.093
1753	2.25
1754	2.197
1755	2.272
1756	2.223
1757	2.178
1758	1.853
1759	1.85
1760	1.754
1761	1.591
1762	1.727
1763	1.682
1764	1.7
1765	1.876
1766	1.938
1767	1.85
1768	1.795
1769	1.844
1770	2.012
1771	2.071
1772	2.109
1773	1.965
1774	1.994
1775	1.935
1776	1.838
1777	1.807
1778	1.906
1779	1.849
1780	1.684
1781	1.689
1782	1.843
1783	2.001
1784	2.078
1785	1.984
1786	2.103
1787	2.133
1788	2.291
1789	2.399
1790	2.372
1791	2.315
1792	2.266
1793	2.135
1794	2.201
1795	2.147
1796	1.966
1797	2.135
1798	2.062
1799	2.077
1800	2.03
1801	2.068
1802	1.955
1803	1.962
1804	1.944
1805	1.948
1806	1.853
1807	1.917
1808	2.087
1809	2.283
1810	2.257
1811	2.26
1812	2.339
1813	2.492
1814	2.526
1815	2.483
1816	2.512
1817	2.395
1818	2.372
1819	2.309
1820	2.208
1821	2.272
1822	2.357
1823	2.383
1824	2.411
1825	2.277
1826	2.302
1827	2.374
1828	2.41
1829	2.467
1830	2.529
1831	2.533
1832	2.462
1833	2.496
1834	2.442
1835	2.421
1836	2.485
1837	2.315
1838	2.29
1839	2.466
1840	2.477
1841	2.508
1842	2.576
1843	2.718
1844	2.879
1845	2.787
1846	2.728
1847	2.698
1848	2.802
1849	2.666
1850	2.698
1851	2.747
1852	2.735
1853	2.689
1854	2.817
1855	2.891
1856	2.999
1857	3.019
1858	2.937
1859	2.84
1860	2.974
1861	3.047
1862	3.109
1863	3.049
1864	2.946
1865	3.012
1866	3.077
1867	2.941
1868	2.802
1869	2.902
1870	2.998
1871	2.966
1872	3.038
1873	2.953
1874	2.982
1875	2.858
1876	2.856
1877	2.663
1878	2.545
1879	2.459
1880	2.648
1881	2.644
1882	2.731
1883	2.659
1884	2.667
1885	2.644
1886	2.749
1887	2.705
1888	2.579
1889	2.65
1890	2.55
1891	2.594
1892	2.589
1893	2.616
1894	2.547
1895	2.443
1896	2.693
1897	2.711
1898	2.616
1899	2.801
1900	2.743
1901	2.698
1902	2.6
1903	2.869
1904	2.945
1905	3.061
1906	2.719
1907	2.873
1908	2.862
1909	2.807
1910	2.747
1911	2.555
1912	2.496
1913	2.466
1914	2.567
1915	2.632
1916	2.741
1917	2.613
1918	2.622
1919	2.646
1920	2.708
1921	2.703
1922	2.714
1923	2.758
1924	3.007
1925	3.032
1926	2.94
1927	3.032
1928	3.016
1929	2.942
1930	2.853
1931	2.716
1932	2.911
1933	2.891
1934	2.829
1935	2.657
1936	2.628
1937	2.768
1938	2.667
1939	2.785
1940	2.769
1941	2.541
1942	2.648
1943	2.622
1944	2.459
1945	2.368
1946	2.453
1947	2.287
1948	2.22
1949	2.349
1950	2.335
1951	2.384
1952	2.177
1953	2.208
1954	2.297
1955	2.428
1956	2.412
1957	2.549
1958	2.668
1959	2.742
1960	2.98
1961	2.834
1962	2.878
1963	2.842
1964	2.723
1965	2.834
1966	2.749
1967	2.755
1968	2.901
1969	2.801
1970	2.801
1971	2.781
1972	2.82
1973	2.762
1974	2.97
1975	3.026
1976	2.856
1977	2.762
1978	2.742
1979	2.87
1980	2.804
1981	3.028
1982	2.855
1983	2.849
1984	2.893
1985	2.72
1986	2.929
1987	3.021
1988	3.197
1989	3.122
1990	3.032
1991	3.032
1992	2.864
1993	2.783
1994	2.894
1995	2.808
1996	3.012
1997	2.747
1998	2.765
1999	2.74
2000	2.737
2001	2.843
2002	2.72
2003	2.674
2004	2.678
2005	2.704
2006	2.915
2007	2.929
2008	2.993
2009	3.025
2010	3.128
2011	3.282
2012	3.187
2013	3.169
2014	3.09
2015	3.089
2016	3.059
2017	3.038
2018	2.97
2019	2.973
2020	3.146
2021	3.013
2022	2.984
2023	3.047
2024	3.089
2025	3.116
2026	3.399
2027	3.355
2028	3.548
2029	3.49
2030	3.58
2031	3.363
2032	3.37
2033	3.409
2034	3.269
2035	3.335
2036	3.299
2037	3.313
2038	3.335
2039	3.315
2040	3.296
2041	3.251
2042	3.172
2043	3.257
2044	3.355
2045	3.397
2046	3.554
2047	3.658
2048	3.656
2049	3.668
2050	3.759
2051	3.454
2052	3.572
2053	3.675
2054	3.916
2055	3.87
2056	3.851
2057	3.783
2058	3.801
2059	3.894
2060	3.821
2061	3.93
2062	3.946
2063	3.917
2064	3.906
2065	3.844
2066	3.882
2067	3.855
2068	3.999
2069	3.979
2070	3.924
2071	3.967
2072	3.934
2073	3.942
2074	3.95
2075	3.778
2076	3.805
2077	4.039
2078	3.945
2079	4.089
2080	4.107
2081	4.161
2082	4.001
2083	3.806
2084	3.81
2085	3.774
2086	3.717
2087	3.757
2088	3.749
2089	3.58
2090	3.372
2091	3.369
2092	3.467
2093	3.557
2094	3.51
2095	3.621
2096	3.529
2097	3.457
2098	3.451
2099	3.539
2100	3.568
2101	3.557
2102	3.489
2103	3.419
2104	3.464
2105	3.308
2106	3.428
2107	3.453
2108	3.489
2109	3.511
2110	3.472
2111	3.19
2112	3.087
2113	3.245
2114	3.166
2115	3.14
2116	2.987
2117	2.981
2118	2.898
2119	3.077
2120	2.945
2121	3.073
2122	3.157
2123	3.236
2124	3.193
2125	3.334
2126	3.271
2127	3.3
2128	3.288
2129	3.302
2130	3.226
2131	3.288
2132	3.266
2133	3.36
2134	3.271
2135	3.195
2136	3.082
2137	3.065
2138	2.914
2139	2.896
2140	2.854
2141	2.884
2142	2.883
2143	2.707
2144	2.988
2145	3.121
2146	2.976
2147	3.069
2148	3.008
2149	2.936
2150	2.887
2151	2.847
2152	2.75
2153	2.822
2154	2.782
2155	2.645
2156	2.691
2157	2.877
2158	2.963
2159	2.974
2160	2.814
2161	2.786
2162	2.881
2163	2.857
2164	2.922
2165	2.921
2166	2.843
2167	2.687
2168	2.777
2169	2.818
2170	2.815
2171	3.072
2172	3.082
2173	2.953
2174	2.885
2175	2.971
2176	3.152
2177	3.153
2178	2.916
2179	2.908
2180	2.79
2181	2.665
2182	2.694
2183	2.722
2184	2.764
2185	2.602
2186	2.717
2187	2.712
2188	2.658
2189	2.603
2190	2.6
2191	2.467
2192	2.787
2193	2.944
2194	2.812
2195	2.72
2196	2.839
2197	2.966
2198	3.034
2199	3.035
2200	3.176
2201	3.063
2202	2.938
2203	2.95
2204	2.96
2205	2.991
2206	2.882
2207	3.005
2208	2.915
2209	3.051
2210	3.101
2211	3.068
2212	3.079
2213	3.207
2214	3.361
2215	3.535
2216	3.646
2217	3.734
2218	3.747
2219	3.662
2220	3.585
2221	3.492
2222	3.451
2223	3.618
2224	3.511
2225	3.446
2226	3.424
2227	3.329
2228	3.311
2229	3.524
2230	3.325
2231	3.5
2232	3.551
2233	3.668
2234	3.781
2235	3.657
2236	3.798
2237	3.72
2238	3.666
2239	3.746
2240	3.47
2241	3.485
2242	3.452
2243	3.658
2244	3.654
2245	3.68
2246	3.754
2247	3.766
2248	3.887
2249	3.79
2250	3.771
2251	3.79
2252	3.777
2253	3.63
2254	3.562
2255	3.599
2256	3.431
2257	3.45
2258	3.461
2259	3.356
2260	3.327
2261	3.244
2262	3.285
2263	3.11
2264	3.234
2265	2.955
2266	3.131
2267	3.231
2268	3.184
2269	3.176
2270	2.932
2271	2.904
2272	3.114
2273	3.221
2274	3.091
2275	3.187
2276	3.2
2277	3.23
2278	3.16
2279	3.149
2280	3.106
2281	3.115
2282	3.224
2283	3.211
2284	3.183
2285	3.225
2286	3.239
2287	3.115
2288	2.931
2289	2.814
2290	2.799
2291	2.934
2292	2.793
2293	2.871
2294	2.942
2295	2.98
2296	3.05
2297	2.986
2298	2.932
2299	2.934
2300	2.985
2301	3.043
2302	2.931
2303	2.97
2304	3.091
2305	3.141
2306	3.035
2307	3.146
2308	3.194
2309	3.035
2310	2.968
2311	3.034
2312	3.003
2313	2.972
2314	2.943
2315	2.983
2316	3.155
2317	3.09
2318	3.148
2319	3.056
2320	3.104
2321	3.172
2322	3.155
2323	3.111
2324	3.119
2325	3.066
2326	3.131
2327	3.383
2328	3.331
2329	3.37
2330	3.245
2331	3.27
2332	3.205
2333	3.192
2334	3.228
2335	3.249
2336	3.219
2337	3.344
2338	3.335
2339	3.397
2340	3.601
2341	3.619
2342	3.488
2343	3.364
2344	3.345
2345	3.295
2346	3.332
2347	3.212
2348	3.052
2349	3.12
2350	3.117
2351	3.207
2352	3.189
2353	3.161
2354	2.999
2355	2.988
2356	2.97
2357	2.731
2358	2.74
2359	2.878
2360	2.844
2361	2.666
2362	2.751
2363	2.834
2364	2.805
2365	2.825
2366	2.814
2367	2.923
2368	2.821
2369	2.824
2370	3.079
2371	3.228
2372	3.229
2373	3.411
2374	3.404
2375	3.498
2376	3.464
2377	3.611
2378	3.453
2379	3.4
2380	3.347
2381	3.262
2382	3.24
2383	3.236
2384	3.394
2385	3.336
2386	3.359
2387	3.389
2388	3.496
2389	3.381
2390	3.182
2391	3.111
2392	3.177
2393	3.104
2394	3.215
2395	3.266
2396	3.346
2397	3.438
2398	3.399
2399	3.439
2400	3.565
2401	3.419
2402	3.209
2403	3.197
2404	3.284
2405	3.3
2406	3.388
2407	3.391
2408	3.504
2409	3.397
2410	3.328
2411	3.318
2412	3.292
2413	3.14
2414	3.126
2415	3.133
2416	3.2
2417	3.202
2418	3.336
2419	3.326
2420	3.394
2421	3.499
2422	3.503
2423	3.482
2424	3.442
2425	3.343
2426	3.471
2427	3.55
2428	3.52
2429	3.459
2430	3.544
2431	3.778
2432	3.697
2433	3.752
2434	3.713
2435	3.618
2436	3.791
2437	3.823
2438	3.701
2439	3.807
2440	3.902
2441	3.892
2442	3.919
2443	4.087
2444	4.063
2445	4.124
2446	4.189
2447	4.312
2448	4.381
2449	4.175
2450	4.31
2451	4.404
2452	4.51
2453	4.332
2454	4.335
2455	4.32
2456	4.344
2457	4.445
2458	4.512
2459	4.411
2460	4.284
2461	4.234
2462	4.331
2463	4.299
2464	4.296
2465	4.382
2466	4.172
2467	4.357
2468	4.289
2469	4.253
2470	4.157
2471	4.234
2472	4.33
2473	4.203
2474	4.398
2475	4.382
2476	4.429
2477	4.578
2478	4.574
2479	4.432
2480	4.405
2481	4.42
2482	4.433
2483	4.491
2484	4.488
2485	4.668
2486	4.479
2487	4.636
2488	4.744
2489	4.795
2490	4.776
2491	4.745
2492	4.817
2493	4.8
2494	4.873
2495	4.832
2496	4.985
2497	5.049
2498	4.875
2499	4.961
2500	5.011
2501	5.08
2502	4.972
2503	4.892
2504	4.904
2505	4.727
2506	4.716
2507	4.729
2508	4.572
2509	4.602
2510	4.473
2511	4.155
2512	4.321
2513	4.285
2514	4.149
2515	4.059
2516	4.168
2517	4.089
2518	3.991
2519	4.138
2520	4.18
2521	4.184
2522	4.204
2523	4.122
2524	4.054
2525	4.038
2526	4.03
2527	3.936
2528	3.841
2529	3.913
2530	3.998
2531	3.92
2532	4.083
2533	4.066
2534	4.191
2535	4.114
2536	4.141
2537	4.161
2538	4.16
2539	4.115
2540	4.152
2541	4.211
2542	4.214
2543	4.229
2544	4.375
2545	4.592
2546	4.443
2547	4.529
2548	4.53
2549	4.453
2550	4.199
2551	3.973
2552	4.133
2553	4.143
2554	4.311
2555	4.297
2556	4.344
2557	4.357
2558	4.373
2559	4.546
2560	4.501
2561	4.448
2562	4.435
2563	4.337
2564	4.319
2565	4.167
2566	4.235
2567	4.031
2568	4.024
2569	4.023
2570	4.086
2571	4.264
2572	4.278
2573	4.197
2574	4.132
2575	4.197
2576	4.24
2577	4.187
2578	4.105
2579	4.114
2580	4.186
2581	4.25
2582	4.336
2583	4.283
2584	4.347
2585	4.372
2586	4.534
2587	4.491
2588	4.426
2589	4.391
2590	4.433
2591	4.359
2592	4.436
2593	4.413
2594	4.559
2595	4.454
2596	4.592
2597	4.634
2598	4.71
2599	4.766
2600	4.855
2601	4.644
2602	4.616
2603	4.712
2604	4.543
2605	4.641
2606	5.058
2607	5.19
2608	5.148
2609	5.072
2610	5.181
2611	5.096
2612	5.377
2613	5.42
2614	5.566
2615	5.413
2616	5.364
2617	5.389
2618	5.526
2619	5.348
2620	5.398
2621	5.317
2622	5.354
2623	5.272
2624	5.35
2625	5.291
2626	5.381
2627	5.115
2628	5.092
2629	5.06
2630	5.106
2631	5.191
2632	5.159
2633	5.005
2634	5.037
2635	4.968
2636	4.747
2637	4.791
2638	4.917
2639	4.9
2640	4.787
2641	4.994
2642	4.905
2643	4.927
2644	4.935
2645	4.959
2646	5.055
2647	5.102
2648	5.096
2649	5.023
2650	5.014
2651	4.98
2652	4.982
2653	5.023
2654	5.051
2655	5.165
2656	5.264
2657	5.432
2658	5.376
2659	5.329
2660	5.461
2661	5.475
2662	5.512
2663	5.306
2664	5.178
2665	5.131
2666	5.299
2667	5.19
2668	5.152
2669	5.272
2670	5.166
2671	5.184
2672	5.259
2673	5.1
2674	5.129
2675	5.095
2676	5.158
2677	5.3
2678	5.16
2679	5.099
2680	5.15
2681	5.09
2682	5.042
2683	5.146
2684	5.098
2685	5.218
2686	5.373
2687	5.345
2688	5.222
2689	5.283
2690	5.174
2691	5.125
2692	5.044
2693	5.126
2694	5.15
2695	5.194
2696	5.199
2697	5.107
2698	5.146
2699	5.17
2700	5.128
2701	5.173
2702	5.077
2703	5.04
2704	4.815
2705	4.833
2706	4.984
2707	4.936
2708	4.859
2709	4.834
2710	4.878
2711	4.752
2712	4.77
2713	4.676
2714	4.739
2715	4.921
2716	4.964
2717	4.962
2718	5.061
2719	4.701
2720	4.718
2721	4.509
2722	4.587
2723	4.694
2724	4.591
2725	4.78
2726	4.724
2727	4.583
2728	4.603
2729	4.566
2730	4.606
2731	4.505
2732	4.644
2733	4.544
2734	4.648
2735	4.375
2736	4.493
2737	4.332
2738	4.385
2739	4.427
2740	4.256
2741	4.042
2742	4.206
2743	4.162
2744	4.085
2745	4.031
2746	4.081
2747	4.029
2748	3.988
2749	3.985
2750	3.946
2751	4.077
2752	4.161
2753	4.179
2754	4.297
2755	4.432
2756	4.326
2757	4.285
2758	4.309
2759	4.322
2760	4.128
2761	4.202
2762	4.212
2763	4.092
2764	4.08
2765	4.112
2766	4.285
2767	4.292
2768	4.423
2769	4.331
2770	4.459
2771	4.372
2772	4.291
2773	4.23
2774	4.186
2775	4.002
2776	4.045
2777	4.055
2778	4.065
2779	4.064
2780	4.135
2781	4.28
2782	4.213
2783	4.261
2784	4.185
2785	4.13
2786	4.076
2787	4.161
2788	4.103
2789	3.969
2790	3.966
2791	3.869
2792	3.803
2793	3.653
2794	3.547
2795	3.418
2796	3.437
2797	3.415
2798	3.52
2799	3.677
2800	3.591
2801	3.52
2802	3.442
2803	3.554
2804	3.572
2805	3.663
2806	3.714
2807	3.882
2808	3.865
2809	3.609
2810	3.612
2811	3.669
2812	3.75
2813	3.621
2814	3.566
2815	3.566
2816	3.451
2817	3.632
2818	3.583
2819	3.568
2820	3.522
2821	3.427
2822	3.338
2823	3.481
2824	3.383
2825	3.396
2826	3.394
2827	3.484
2828	3.613
2829	3.466
2830	3.244
2831	3.284
2832	3.378
2833	3.238
2834	3.332
2835	3.311
2836	3.229
2837	3.236
2838	3.25
2839	3.083
2840	3.097
2841	3.09
2842	3.288
2843	3.261
2844	3.33
2845	3.326
2846	3.319
2847	3.374
2848	3.537
2849	3.675
2850	3.537
2851	3.433
2852	3.608
2853	3.549
2854	3.671
2855	3.796
2856	3.822
2857	3.816
2858	3.825
2859	3.918
2860	3.871
2861	3.94
2862	4.071
2863	3.98
2864	3.986
2865	3.862
2866	3.86
2867	3.82
2868	3.835
2869	3.859
2870	4.005
2871	3.879
2872	3.926
2873	3.925
2874	3.841
2875	3.862
2876	3.994
2877	3.961
2878	4.022
2879	4.009
2880	4.088
2881	4.026
2882	3.983
2883	4.076
2884	3.894
2885	4.015
2886	3.979
2887	4.147
2888	4.326
2889	4.236
2890	4.354
2891	4.323
2892	4.459
2893	4.539
2894	4.41
2895	4.265
2896	4.078
2897	4.045
2898	3.928
2899	4.037
2900	3.956
2901	3.914
2902	4.1
2903	4.166
2904	4.28
2905	4.235
2906	4.153
2907	4.177
2908	3.969
2909	3.766
2910	3.798
2911	3.966
2912	4.023
2913	3.992
2914	4.119
2915	4.242
2916	4.121
2917	4.189
2918	4.169
2919	4.222
2920	4.179
2921	4.234
2922	4.301
2923	4.453
2924	4.474
2925	4.516
2926	4.497
2927	4.52
2928	4.416
2929	4.281
2930	4.35
2931	4.172
2932	4.149
2933	4.357
2934	4.287
2935	4.325
2936	4.217
2937	4.238
2938	4.235
2939	4.113
2940	4.123
2941	4.207
2942	4.069
2943	4.041
2944	4.08
2945	4.078
2946	4.186
2947	4.006
2948	4.117
2949	4.057
2950	4.155
2951	4.026
2952	3.996
2953	4.093
2954	4.08
2955	4.034
2956	4.03
2957	4.005
2958	3.948
2959	3.697
2960	3.712
2961	3.7
2962	3.774
2963	3.815
2964	3.824
2965	3.875
2966	4.041
2967	4.008
2968	4.038
2969	4.214
2970	4.084
2971	4.016
2972	3.941
2973	4.052
2974	3.866
2975	3.749
2976	3.751
2977	3.798
2978	3.761
2979	3.705
2980	3.449
2981	3.508
2982	3.444
2983	3.416
2984	3.401
2985	3.335
2986	3.498
2987	3.387
2988	3.328
2989	3.452
2990	3.328
2991	3.317
2992	3.281
2993	3.391
2994	3.375
2995	3.336
2996	3.369
2997	3.52
2998	3.293
2999	3.401
3000	3.401
[truncated: 998,000+ more rows]
