# Supplementary material for: Spatial Analysis of Dengue Clusters at Department, Municipality and Local Scales in the Southwest of Colombia, 2014–2019
Source: Trop Med Infect Dis. 2023 May 2;8(5):262. doi: 10.3390/tropicalmed8050262 (PMC10222113; doi:10.3390/tropicalmed8050262)
Supplement: Supplementary file 1 [file tropicalmed-08-00262-s001.zip › tropicalmed-2211392-supplementary/Code S2. R_analysis/index_coda.txt]

alpha0	1	20000
alpha1	20001	40000
alpha2	40001	60000
b[1]	60001	80000
b[2]	80001	100000
b[3]	100001	120000
b[4]	120001	140000
b[5]	140001	160000
b[6]	160001	180000
b[7]	180001	200000
b[8]	200001	220000
b[9]	220001	240000
b[10]	240001	260000
b[11]	260001	280000
b[12]	280001	300000
b[13]	300001	320000
b[14]	320001	340000
b[15]	340001	360000
b[16]	360001	380000
b[17]	380001	400000
b[18]	400001	420000
b[19]	420001	440000
b[20]	440001	460000
b[21]	460001	480000
b[22]	480001	500000
b[23]	500001	520000
b[24]	520001	540000
b[25]	540001	560000
b[26]	560001	580000
b[27]	580001	600000
b[28]	600001	620000
b[29]	620001	640000
b[30]	640001	660000
b[31]	660001	680000
b[32]	680001	700000
b[33]	700001	720000
b[34]	720001	740000
b[35]	740001	760000
b[36]	760001	780000
b[37]	780001	800000
b[38]	800001	820000
b[39]	820001	840000
b[40]	840001	860000
b[41]	860001	880000
b[42]	880001	900000
b[43]	900001	920000
b[44]	920001	940000
b[45]	940001	960000
b[46]	960001	980000
b[47]	980001	1000000
b[48]	1000001	1020000
b[49]	1020001	1040000
b[50]	1040001	1060000
b[51]	1060001	1080000
b[52]	1080001	1100000
b[53]	1100001	1120000
b[54]	1120001	1140000
b[55]	1140001	1160000
b[56]	1160001	1180000
b[57]	1180001	1200000
b[58]	1200001	1220000
b[59]	1220001	1240000
b[60]	1240001	1260000
b[61]	1260001	1280000
b[62]	1280001	1300000
b[63]	1300001	1320000
b[64]	1320001	1340000
b[65]	1340001	1360000
b[66]	1360001	1380000
b[67]	1380001	1400000
b[68]	1400001	1420000
b[69]	1420001	1440000
b[70]	1440001	1460000
b[71]	1460001	1480000
b[72]	1480001	1500000
b[73]	1500001	1520000
b[74]	1520001	1540000
b[75]	1540001	1560000
b[76]	1560001	1580000
b[77]	1580001	1600000
b[78]	1600001	1620000
b[79]	1620001	1640000
b[80]	1640001	1660000
b[81]	1660001	1680000
b[82]	1680001	1700000
b[83]	1700001	1720000
b[84]	1720001	1740000
b[85]	1740001	1760000
b[86]	1760001	1780000
b[87]	1780001	1800000
b[88]	1800001	1820000
b[89]	1820001	1840000
b[90]	1840001	1860000
b[91]	1860001	1880000
b[92]	1880001	1900000
b[93]	1900001	1920000
b[94]	1920001	1940000
b[95]	1940001	1960000
b[96]	1960001	1980000
b[97]	1980001	2000000
b[98]	2000001	2020000
b[99]	2020001	2040000
b[100]	2040001	2060000
b[101]	2060001	2080000
b[102]	2080001	2100000
b[103]	2100001	2120000
b[104]	2120001	2140000
b[105]	2140001	2160000
tau	2160001	2180000
