# Supplementary material for: Spatial Analysis of Dengue Clusters at Department, Municipality and Local Scales in the Southwest of Colombia, 2014–2019
Source: Trop Med Infect Dis. 2023 May 2;8(5):262. doi: 10.3390/tropicalmed8050262 (PMC10222113; doi:10.3390/tropicalmed8050262)
Supplement: Supplementary file 1 [file tropicalmed-08-00262-s001.zip › tropicalmed-2211392-supplementary/Table S1. Data_poisson regression.xls]

## Sheet: Data_dengue_cummulative
OBJECTID *	NameVillage	Centroid_x	Centroid_y	cumulative_cases	elev_1	temp_max_1	temp_min_1	rain_1	Shape_Length	Shape_Area
84	AGUASFRIAS	-77.0403	2.00988	0	743.932	31.6674	20.4274	8078.68	8330.28	3.49388e+06
20	ALTAMIRA	-77.0544	2.2451	0	1108.35	28.666	18.0349	9527.17	17004	1.01283e+07
51	ALTO1	-77.0973	2.22231	0	1455.71	25.9733	15.7933	10026	7459.76	2.11856e+06
68	ALTO2	-77.0538	2.16581	0	718.581	31.6802	20.2448	9131.51	7577.12	2.82992e+06
54	ALTORIOSAJANDI	-77.1324	2.22034	0	1935.33	22.5942	13.0695	10674.5	17492.5	9.74986e+06
88	ANGULO	-77.1002	2.0484	1	603.997	32.0848	20.8179	8243.36	15127.1	9.62237e+06
9	ARBOLITO	-76.9345	2.13031	0	928.77	29.8022	18.9123	8778.63	14672.7	5.81592e+06
22	BELEN	-77.0723	2.306	0	2108.07	22.22	12.6311	10922	12229.6	7.20549e+06
24	BELLO	-77.1442	2.28227	0	2343.39	20.1729	11.0671	10807.6	18231.8	1.29209e+07
50	BETANIA	-77.0819	2.21014	1	1029.75	28.2894	17.7169	9616.67	10659.6	5.31958e+06
82	BORDO	-76.9737	2.1174	0	991.917	30.5333	19.5083	8644	5282.86	892728
105	BORDOCABECERAMUNICIPAL	-76.981	2.11567	130	998.695	30.54	19.51	8658.9	11935.1	2.26552e+06
30	BRISAS	-77.0626	2.28356	2	1509.57	26.8467	16.4933	10001	6959.98	2.28974e+06
37	BUENA	-77.0826	2.28666	0	1759.3	23.8026	13.9794	10505.9	15523.1	1.14452e+07
91	CACHAZA	-77.0504	2.03267	0	714.025	31.8745	20.5737	8100.36	7437.29	3.17601e+06
1	CAJONES	-77.1666	1.98057	0	606.121	31.8559	20.9793	8121.86	13676.8	9.57275e+06
70	CARMELITO	-77.0352	2.07667	0	702.98	31.6958	20.3576	8386.48	10573.2	5.61369e+06
72	CHONDURAL	-77.0125	2.09806	1	733.375	31.7145	20.2985	8850.15	11573.8	6.63167e+06
6	CHUPADERO	-76.9994	2.11338	0	818.794	31.2427	19.9812	8784.69	15236.6	8.6939e+06
58	CILINDRO	-77.1117	2.24803	0	1611.61	25.2489	15.1935	10206.2	11578.4	4.30657e+06
23	COLORADA	-77.1173	2.30099	0	2429.18	19.9703	10.8919	10766.1	20933.9	2.37189e+07
27	CONVENIO	-77.1511	2.26608	0	2190.25	20.9044	11.6475	10910.8	16134.7	7.70762e+06
75	CORRALES	-76.9285	2.19026	0	1057.26	29.6588	18.8201	9249.54	19591.9	2.18701e+07
31	CRISTALINA	-77.0452	2.29634	0	1682.43	24.7336	14.7053	10482.4	11339.2	4.15752e+06
57	CRUCERO	-77.0976	2.24943	0	1410.32	25.4695	15.3641	10187.7	7928.9	3.55499e+06
16	CUCHO	-77.1571	2.23222	0	2184.11	21.2639	12.013	10672.5	13901.3	7.8942e+06
21	DONALONSO	-77.0318	2.27533	1	1276.93	27.7207	17.2338	9757.74	14120.3	9.14533e+06
2	ESTRECHO	-77.123	1.97586	15	642.204	31.8693	20.8735	8399.36	19622.3	1.8978e+07
53	FLORALIA	-77.0902	2.18333	0	1086.29	28.6751	18.0284	9584.91	18756	1.21585e+07
103	GALINDEZ	-77.1685	1.94868	1	606.194	31.7594	20.9988	7615.03	10633.3	6.05576e+06
86	GUADALITO	-77.0116	2.05106	0	845.44	31.4166	20.1611	8295.01	8933.28	3.66886e+06
38	GUAICO	-77.0649	2.26164	1	1295.63	27.4811	17.0309	9835.76	11620.2	5.13617e+06
79	GUANABANO	-76.9911	2.14044	0	846.902	31.0436	19.8214	9064.87	15051.4	1.12883e+07
66	GUASIMAL	-77.024	2.15289	0	716.902	31.7439	20.2921	9160.24	23447.2	2.20476e+07
85	GUASIMO	-77.0018	2.06144	0	819.071	31.2619	20.0271	8352.78	9341.52	5.17658e+06
5	GUAYABAL	-76.9783	2.09103	0	858.686	30.6037	19.5451	8537.47	23883.9	1.74932e+07
44	HATICO	-77.0333	2.24534	0	1046.43	29.416	18.6095	9437.66	16367.6	9.79506e+06
67	HOYO	-77.0216	2.18995	0	718.89	31.4493	20.0977	9337.56	13153.1	7.0215e+06
34	HUECO	-77.0496	2.277	0	1276.97	26.8467	16.4933	10001	3942.95	1.01273e+06
11	JARDIN	-77.137	2.17515	0	1908.9	22.5927	13.1213	10612.8	8186.24	3.15087e+06
95	JUNCAL	-77.1047	2.0226	1	651.27	32.075	20.8717	8032	10677.4	5.14795e+06
60	LAAGUADA	-77.1169	2.19298	0	1586.78	26.6072	16.3945	9955.3	8768.46	3.05548e+06
101	LABARCA	-77.1613	2.00699	0	599.521	31.6025	20.7024	8107.38	14507.1	1.05408e+07
87	LACHULAS	-77.0201	2.02838	0	789.814	31.4055	20.2142	8110.53	14338.9	6.65298e+06
62	LADESPENSA	-77.1266	2.18798	0	1491.45	22.696	13.2013	10602.2	6887.29	1.78086e+06
13	LAESPERANZA	-77.1394	2.19242	1	1952.59	22.1167	12.7283	10698	11392.6	5.71454e+06
59	LAFLORESTA	-77.1078	2.27785	0	1882.9	24.2283	14.3067	10586	7762.2	2.2725e+06
4	LAFLORIDA	-77.022	2.08392	1	712.338	31.5398	20.2101	8532.06	12050.7	5.19174e+06
97	LAMANGUITA	-77.1447	1.95296	1	623.539	31.7186	20.8604	7983.11	14260.5	9.29481e+06
100	LAMARCELA	-77.0825	1.97887	0	708.594	31.7131	20.6283	8033.22	13596.4	7.73464e+06
35	LAMESA	-77.1126	2.26184	1	1757.69	24.005	14.1291	10601.2	8265.87	3.46754e+06
28	LAPARAMILLA	-77.1386	2.23986	0	1706.62	22.4367	12.92	10740	7634.86	1.89952e+06
76	LAPAULINA	-76.9478	2.22536	0	864.128	30.7217	19.5931	9604.9	11992.8	7.8637e+06
39	LAPLANADA	-77.096	2.27811	0	1621.32	24.2283	14.3067	10586	8388.66	3.43785e+06
12	LASPALMAS	-77.1021	2.16008	0	1038.87	29.1141	18.4628	9279.18	19027.8	9.3109e+06
29	LASPERLAS	-77.0527	2.30251	0	1794.31	22.8773	13.156	10898.4	7962.37	3.08553e+06
77	LATEJA	-76.9352	2.14234	0	1022.59	29.7884	18.9204	8917.18	10640.2	4.34103e+06
99	LAVENTICA	-77.0898	2.00493	0	645.135	31.9237	20.7611	8083.55	16910.7	1.29442e+07
41	LIMONAR	-77.0807	2.25329	1	1318.34	26.5273	16.2434	9998.11	5951.24	1.88388e+06
10	LUNA	-77.0612	2.14874	2	679.971	31.967	20.4305	9106.67	13482.2	7.56818e+06
96	MANGAFALSA	-77.0926	2.0298	0	645.847	32.0746	20.8711	8032.12	8052.6	2.49495e+06
90	MENDEZ	-77.0346	2.04313	0	741.789	31.6163	20.3409	8227.61	13709.5	1.04405e+07
83	MESTIZO	-76.972	2.08446	0	807.631	30.5907	19.5348	8456.15	4963.11	1.10937e+06
55	MIRADOR	-77.1147	2.21586	0	1953.12	25.6622	15.5616	10101.7	7845.29	4.03496e+06
71	MIRAFLORES	-77.0628	2.09339	1	673.913	31.9916	20.5361	8665.13	16111	1.08866e+07
104	PALOVERDE	-77.185	1.96199	0	593.467	31.7933	21.0111	7650.22	15266.9	9.86107e+06
8	PANDEAZUCAR	-77.123	2.14708	1	1132.13	27.3074	16.9985	9650.93	13988	5.93478e+06
3	PATIAANGULO	-77.0539	2.07188	1	675.133	31.9444	20.5652	8382.15	18547.2	9.1035e+06
64	PEDREGAL	-77.1256	2.16117	0	1411.36	27.0287	16.771	9718.52	11238	4.58141e+06
46	PENAROJA	-77.0442	2.21399	0	937.766	30.0521	19.1379	9293.48	15632.8	8.80808e+06
98	PENDAL	-77.0677	2.00493	0	688.956	31.7221	20.523	8018.23	13655.7	8.06822e+06
94	PIEDRADEMOLER	-77.069	2.04489	0	646.338	32.0086	20.6721	8226.21	13219.1	9.61775e+06
80	PIEDRARICA	-76.9591	2.13228	0	995.658	30.3902	19.3683	8904.56	10447.7	4.96735e+06
74	PIEDRASENTADA	-76.9056	2.16628	7	1066.67	29.2081	18.4022	8995.92	15082.3	7.37709e+06
42	PITALITO	-77.072	2.2357	0	984.148	29.2733	18.552	9356.61	5383.62	832516
18	PLACER	-77.0789	2.19079	1	1043.72	29	18	9474	16231.9	7.72392e+06
81	PLANBONITO	-76.9616	2.11669	0	967.783	30.4455	19.4345	8637.87	7191.66	2.83621e+06
49	PORVENIR	-77.0679	2.22673	0	954.154	29.4883	18.7317	9313	6164.02	1.52136e+06
69	POTRERILLO	-77.0635	2.11513	0	676.516	32.0223	20.53	8775.4	15104	5.47901e+06
93	PUEBLONUEVO	-77.0585	2.06376	0	658.726	32.0833	20.6667	8394	8513.58	3.06404e+06
102	PURO	-77.1289	2.00729	1	605.617	31.9941	20.9263	8196.28	26164	1.63538e+07
65	PURTORICO	-77.1391	2.1541	1	1476.93	25.3917	15.4317	10112	3390.38	278544
40	QUEBRADAOSCURA	-77.088	2.26318	0	1519.32	24.3071	14.3724	10568.4	5724.79	1.99472e+06
43	QUINTERO	-77.0221	2.21313	0	873.882	30.7485	19.5945	9355.48	14262.3	1.09868e+07
48	REMOLINO	-77.0852	2.22918	0	1198.78	26.9587	16.617	9826.12	9162.41	4.23415e+06
78	REYES	-76.93	2.15929	0	1077.84	29.7843	18.9178	8929.59	10972.4	6.14868e+06
89	RINCON	-77.085	2.06552	2	612.27	32.088	20.7556	8363.11	10551.4	6.04361e+06
73	SACHAMATES	-76.9138	2.21564	0	1001.93	30.0475	19.0714	9488.55	14648.5	5.35449e+06
45	SAJANDI	-77.0463	2.18101	0	719.169	30.7707	19.6569	9210.99	13819.4	7.58085e+06
15	SALADITO	-76.9785	2.18923	0	865.503	30.7869	19.6361	9265.13	27115	3.73957e+07
7	SANPEDRO	-77.036	2.11659	0	715.464	31.8616	20.4027	8867.98	15656.7	1.45398e+07
61	SANTACRUZ	-77.1165	2.17281	0	1280.43	26.8909	16.6385	9798.4	9985.52	4.7849e+06
25	SANTAROSAALTA	-77.1616	2.20307	0	2368.64	20.4851	11.4446	10533.6	12247.2	5.5216e+06
26	SANTAROSABAJA	-77.1625	2.21738	0	2318.71	20.6097	11.5089	10621.5	10085.3	4.98732e+06
47	SANVICENTE	-77.0643	2.20216	0	929.36	30.2275	19.2838	9251.08	11393.2	5.83644e+06
17	TABLONCITO	-76.9338	2.24223	0	845.348	30.6285	19.5291	9653.41	16635.1	9.78809e+06
63	TALLAS	-77.0829	2.13354	1	752.489	30.9162	19.781	8885.16	23259.4	1.83204e+07
52	TAMBORAL	-77.1097	2.23292	0	1423.04	25.9733	15.7933	10026	7368.26	2.75419e+06
56	TREBOL	-77.0873	2.24346	0	1176.31	25.9528	15.7759	10032.6	5954.26	1.70098e+06
92	TUNO	-77.056	2.02082	1	693.375	31.87	20.5717	8094	11172.2	4.43971e+06
32	TUYAESCOLOMBIA	-77.0291	2.30465	0	1623.63	25.7481	15.4642	10279.3	8569.99	3.80423e+06
14	VERSALLES	-76.9598	2.15583	0	969.093	30.4094	19.3723	9057.64	19062.1	1.28622e+07
36	VILLANUEVA	-77.0762	2.24282	2	1147.29	28.6973	18.0704	9473.46	4974.1	1.3677e+06
19	YARUMAL	-77.1534	2.25018	0	2205.81	21.5792	12.2399	10755.4	11637.2	6.39753e+06
33	ZARZAL	-77.0228	2.28752	0	1374.09	28.0605	17.5214	9663.08	7495.68	2.70629e+06

## Sheet: Año 2015
NomVer	Centroides_x	Centroides_y	elev2	temp_max	temp_min	rain
AGUASFRIAS	-77.0403	2.00988	743.932	31.6722	20.6426	1209.38
ALTAMIRA	-77.0544	2.2451	1108.35	28.6693	18.2714	1363.84
ALTO1	-77.0973	2.22231	1455.71	25.9917	16.0333	1459
ALTO2	-77.0538	2.16581	718.581	31.6898	20.4651	1333.56
ALTORIOSAJANDI	-77.1324	2.22034	1935.33	22.6089	13.3002	1578.28
ANGULO	-77.1002	2.0484	603.997	32.0887	21.0507	1247.32
ARBOLITO	-76.9345	2.13031	928.77	22.2376	19.1438	1535.53
BELEN	-77.0723	2.306	2108.07	20.1962	12.8735	1572.26
BELLO	-77.1442	2.28227	2343.39	28.305	11.3152	1399.27
BETANIA	-77.0819	2.21014	1029.75	26.85	17.9488	1421
BORDO	-76.9737	2.1174	991.917	23.8131	19.725	1498.15
BORDOCABECERAMUNICIPAL	-76.981	2.11567	998.695	30.56	19.73	1247.46
BRISAS	-77.0626	2.28356	1509.57	31.8794	16.7333	1215.7
BUENA	-77.0826	2.28666	1759.3	31.8683	14.2241	1269.5
CACHAZA	-77.0504	2.03267	714.025	31.7237	20.7853	1290.98
CAJONES	-77.1666	1.98057	606.121	31.2544	21.1939	1274.97
CARMELITO	-77.0352	2.07667	702.98	19.9932	20.5794	1542.77
CHONDURAL	-77.0125	2.09806	733.375	29.6692	20.5238	1267.75
CHUPADERO	-76.9994	2.11338	818.794	24.7446	20.2028	1475.7
CILINDRO	-77.1117	2.24803	1611.61	27.7336	15.4328	1369.12
COLORADA	-77.1173	2.30099	2429.18	29.8147	11.1401	1229.38
CONVENIO	-77.1511	2.26608	2190.25	30.55	11.8959	1246
CORRALES	-76.9285	2.19026	1057.26	31.7083	19.0557	1238.33
CRISTALINA	-77.0452	2.29634	1682.43	25.2644	14.9449	1485.19
CRUCERO	-77.0976	2.24943	1410.32	20.9246	15.605	1596.21
CUCHO	-77.1571	2.23222	2184.11	25.484	12.243	1477.19
DONALONSO	-77.0318	2.27533	1276.93	21.2789	17.4631	1583.56
ESTRECHO	-77.123	1.97586	642.204	31.8848	21.0989	1292.24
FLORALIA	-77.0902	2.18333	1086.29	29.4324	18.2584	1338.28
GALINDEZ	-77.1685	1.94868	606.194	31.4564	21.2324	1332.2
GUADALITO	-77.0116	2.05106	845.44	22.6069	20.3881	1578.83
GUAICO	-77.0649	2.26164	1295.63	32.0833	17.2697	1221
GUANABANO	-76.9911	2.14044	846.902	30.6106	20.0453	1225.5
GUASIMAL	-77.024	2.15289	716.902	27.0343	20.519	1453.17
GUASIMO	-77.0018	2.06144	819.071	31.7292	20.258	1208.74
GUAYABAL	-76.9783	2.09103	858.686	29.2452	19.7692	1381.84
HATICO	-77.0333	2.24534	1046.43	29.4917	18.8397	1338
HOYO	-77.0216	2.18995	718.89	32.0024	20.332	1260.64
HUECO	-77.0496	2.277	1276.97	32.0892	16.7333	1257.13
JARDIN	-77.137	2.17515	1908.9	31.875	13.352	1215
JUNCAL	-77.1047	2.0226	651.27	21.5945	21.0917	1588.63
LAAGUADA	-77.1169	2.19298	1586.78	28.6926	16.6273	1409.24
LABARCA	-77.1613	2.00699	599.521	31.7779	20.9254	1199.49
LACHULAS	-77.0201	2.02838	789.814	31.5565	20.4313	1251.16
LADESPENSA	-77.1266	2.18798	1491.45	31.4342	13.4317	1222.83
LAESPERANZA	-77.1394	2.19242	1952.59	27.4845	12.9583	1401.07
LAFLORESTA	-77.1078	2.27785	1882.9	31.0596	14.55	1295.52
LAFLORIDA	-77.022	2.08392	712.338	31.7565	20.4384	1323.07
LAMANGUITA	-77.1447	1.95296	623.539	31.2835	21.0973	1225.43
LAMARCELA	-77.0825	1.97887	708.594	30.6221	20.8556	1233.73
LAMESA	-77.1126	2.26184	1757.69	26.85	14.3726	1421
LAPARAMILLA	-77.1386	2.23986	1706.62	26.6266	13.15	1469
LAPAULINA	-76.9478	2.22536	864.128	31.6093	19.8182	1260.95
LAPLANADA	-77.096	2.27811	1621.32	22.713	14.55	1573.52
LASPALMAS	-77.1021	2.16008	1038.87	31.7243	18.693	1241.94
LASPERLAS	-77.0527	2.30251	1794.31	31.7319	13.396	1222.61
LATEJA	-76.9352	2.14234	1022.59	22.1333	19.1554	1589
LAVENTICA	-77.0898	2.00493	645.135	24.2333	20.9811	1522
LIMONAR	-77.0807	2.25329	1318.34	24.0116	16.4831	1526.83
LUNA	-77.0612	2.14874	679.971	22.45	20.6505	1587
MANGAFALSA	-77.0926	2.0298	645.847	30.7379	21.091	1306.37
MENDEZ	-77.0346	2.04313	741.789	24.2333	20.5591	1522
MESTIZO	-76.972	2.08446	807.631	29.7967	19.7636	1242.92
MIRADOR	-77.1147	2.21586	1953.12	31.9401	15.7985	1228.86
MIRAFLORES	-77.0628	2.09339	673.913	31.4095	20.7622	1205.79
PALOVERDE	-77.185	1.96199	593.467	29.1302	21.2306	1373.16
PANDEAZUCAR	-77.123	2.14708	1132.13	22.8929	17.2306	1528.88
PATIAANGULO	-77.0539	2.07188	675.133	26.5354	20.7801	1439.53
PEDREGAL	-77.1256	2.16117	1411.36	31.9753	17.0035	1332.83
PENAROJA	-77.0442	2.21399	937.766	31.6249	19.3664	1221.44
PENDAL	-77.0677	2.00493	688.956	32.0829	20.7444	1220.99
PIEDRADEMOLER	-77.069	2.04489	646.338	25.6802	20.8841	1478.03
PIEDRARICA	-76.9591	2.13228	995.658	31.9899	19.5931	1280.19
PIEDRASENTADA	-76.9056	2.16628	1066.67	31.8123	18.6364	1207.66
PITALITO	-77.072	2.2357	984.148	27.314	18.7873	1441.93
PLACER	-77.0789	2.19079	1043.72	31.9491	18.7072	1244.63
PLANBONITO	-76.9616	2.11669	967.783	30.0643	19.6526	1334.68
PORVENIR	-77.0679	2.22673	954.154	32.0118	18.9667	1232.07
POTRERILLO	-77.0635	2.11513	676.516	30.4047	20.7563	1262.32
PUEBLONUEVO	-77.0585	2.06376	658.726	29.221	20.875	1228.7
PURO	-77.1289	2.00729	605.617	29.2776	21.1486	1345.4
PURTORICO	-77.1391	2.1541	1476.93	30.4621	15.6667	1241.58
QUEBRADAOSCURA	-77.088	2.26318	1519.32	32.0216	14.6157	1291.78
QUINTERO	-77.0221	2.21313	873.882	32.0833	19.8258	1248
REMOLINO	-77.0852	2.22918	1198.78	25.3917	16.8556	1519
REYES	-76.93	2.15929	1077.84	24.312	19.1529	1518.96
RINCON	-77.085	2.06552	612.27	30.7652	20.9861	1328.75
SACHAMATES	-76.9138	2.21564	1001.93	26.9728	19.297	1425.08
SAJANDI	-77.0463	2.18101	719.169	29.7927	19.8787	1244.02
SALADITO	-76.9785	2.18923	865.503	30.0606	19.8685	1273.9
SANPEDRO	-77.036	2.11659	715.464	30.7843	20.6281	1334.98
SANTACRUZ	-77.1165	2.17281	1280.43	31.8669	16.8698	1296.6
SANTAROSAALTA	-77.1616	2.20307	2368.64	30.2399	11.6746	1336.45
SANTAROSABAJA	-77.1625	2.21738	2318.71	26.9076	11.7389	1450.43
SANVICENTE	-77.0643	2.20216	929.36	30.7911	19.5085	1302.63
TABLONCITO	-76.9338	2.24223	845.348	20.5067	19.751	1575.91
TALLAS	-77.0829	2.13354	752.489	20.6264	20.0102	1580.6
TAMBORAL	-77.1097	2.23292	1423.04	30.6423	16.0333	1302.97
TREBOL	-77.0873	2.24346	1176.31	30.9219	16.0159	1315.92
TUNO	-77.056	2.02082	693.375	25.9917	20.7833	1459
TUYAESCOLOMBIA	-77.0291	2.30465	1623.63	25.971	15.7002	1459.74
VERSALLES	-76.9598	2.15583	969.093	25.7664	19.6002	1423.43
VILLANUEVA	-77.0762	2.24282	1147.29	30.4223	18.3065	1276.23
YARUMAL	-77.1534	2.25018	2205.81	28.704	12.4747	1365.23
ZARZAL	-77.0228	2.28752	1374.09	28.0772	17.7465	1348.74

## Sheet: Año 2016
NomVer	Centroides_x	Centroides_y	elev2	temp_max	temp_min	rain
AGUASFRIAS	-77.0403	2.00988	743.932	31.5665	20.2151	1664.37
ALTAMIRA	-77.0544	2.2451	1108.35	28.6136	17.8631	1996.5
ALTO1	-77.0973	2.22231	1455.71	25.9	15.6167	2120
ALTO2	-77.0538	2.16581	718.581	31.6065	20.0651	1901.83
ALTORIOSAJANDI	-77.1324	2.22034	1935.33	22.5069	12.8809	2264.81
ANGULO	-77.1002	2.0484	603.997	31.9722	20.6045	1707.57
ARBOLITO	-76.9345	2.13031	928.77	22.1775	18.761	2300.06
BELEN	-77.0723	2.306	2108.07	20.1047	12.4748	2282.66
BELLO	-77.1442	2.28227	2343.39	28.2207	10.8815	2018.44
BETANIA	-77.0819	2.21014	1029.75	26.8	17.534	2106
BORDO	-76.9737	2.1174	991.917	23.7533	19.3417	2215.49
BORDOCABECERAMUNICIPAL	-76.981	2.11567	998.695	30.46	19.34	1786.28
BRISAS	-77.0626	2.28356	1509.57	31.7714	16.325	1673.48
BUENA	-77.0826	2.28666	1759.3	31.7163	13.8109	1681.29
CACHAZA	-77.0504	2.03267	714.025	31.6305	20.3608	1832.22
CAJONES	-77.1666	1.98057	606.121	31.1628	20.7273	1816.1
CARMELITO	-77.0352	2.07667	702.98	19.9146	20.1588	2265.32
CHONDURAL	-77.0125	2.09806	733.375	29.6228	20.1062	1909.79
CHUPADERO	-76.9994	2.11338	818.794	24.6912	19.7998	2208.96
CILINDRO	-77.1117	2.24803	1611.61	27.6777	15.0161	2052.26
COLORADA	-77.1173	2.30099	2429.18	29.7573	10.7222	1807.37
CONVENIO	-77.1511	2.26608	2190.25	30.4583	11.4578	1783
CORRALES	-76.9285	2.19026	1057.26	31.6021	18.6826	1736.52
CRISTALINA	-77.0452	2.29634	1682.43	25.1772	14.546	2160.43
CRUCERO	-77.0976	2.24943	1410.32	20.8334	15.1884	2309.83
CUCHO	-77.1571	2.23222	2184.11	25.4019	11.8206	2156.09
DONALONSO	-77.0318	2.27533	1276.93	21.1818	17.0786	2263.78
ESTRECHO	-77.123	1.97586	642.204	31.7407	20.6417	1736.84
FLORALIA	-77.0902	2.18333	1086.29	29.3621	17.8328	1975.7
GALINDEZ	-77.1685	1.94868	606.194	31.3968	20.7574	1946.96
GUADALITO	-77.0116	2.05106	845.44	22.5035	19.9567	2246.94
GUAICO	-77.0649	2.26164	1295.63	31.95	16.8614	1663
GUANABANO	-76.9911	2.14044	846.902	30.5245	19.6487	1741.99
GUASIMAL	-77.024	2.15289	716.902	26.9467	20.113	2040.47
GUASIMO	-77.0018	2.06144	819.071	31.6182	19.8264	1653.65
GUAYABAL	-76.9783	2.09103	858.686	29.1583	19.369	1982.53
HATICO	-77.0333	2.24534	1046.43	29.4333	18.4456	1947
HOYO	-77.0216	2.18995	718.89	31.8717	19.932	1697.04
HUECO	-77.0496	2.277	1276.97	31.9858	16.325	1733.58
JARDIN	-77.137	2.17515	1908.9	31.7667	12.9234	1672
JUNCAL	-77.1047	2.0226	651.27	21.4983	20.6667	2281.49
LAAGUADA	-77.1169	2.19298	1586.78	28.6017	16.1955	2007.78
LABARCA	-77.1613	2.00699	599.521	31.6138	20.4601	1576.39
LACHULAS	-77.0201	2.02838	789.814	31.4485	20.006	1764.82
LADESPENSA	-77.1266	2.18798	1491.45	31.3213	13.0058	1711.83
LAESPERANZA	-77.1394	2.19242	1952.59	27.4325	12.5333	2067.81
LAFLORESTA	-77.1078	2.27785	1882.9	30.98	14.1333	1878.15
LAFLORIDA	-77.022	2.08392	712.338	31.6656	20.0106	1905.15
LAMANGUITA	-77.1447	1.95296	623.539	31.1734	20.6239	1725.01
LAMARCELA	-77.0825	1.97887	708.594	30.5327	20.4074	1760.04
LAMESA	-77.1126	2.26184	1757.69	26.8	13.9542	2106
LAPARAMILLA	-77.1386	2.23986	1706.62	26.5318	12.7333	2093.49
LAPAULINA	-76.9478	2.22536	864.128	31.4765	19.4535	1680.76
LAPLANADA	-77.096	2.27811	1621.32	22.6064	14.1333	2244.62
LASPALMAS	-77.1021	2.16008	1038.87	31.5892	18.2595	1652.16
LASPERLAS	-77.0527	2.30251	1794.31	31.5982	13.0013	1657.15
LATEJA	-76.9352	2.14234	1022.59	22.025	18.7721	2267
LAVENTICA	-77.0898	2.00493	645.135	24.175	20.5482	2245
LIMONAR	-77.0807	2.25329	1318.34	23.9495	16.0699	2247.78
LUNA	-77.0612	2.14874	679.971	22.35	20.2504	2281
MANGAFALSA	-77.0926	2.0298	645.847	30.692	20.666	1988.74
MENDEZ	-77.0346	2.04313	741.789	24.175	20.1361	2245
MESTIZO	-76.972	2.08446	807.631	29.7467	19.3527	1838.01
MIRADOR	-77.1147	2.21586	1953.12	31.8037	15.3782	1671.32
MIRAFLORES	-77.0628	2.09339	673.913	31.3089	20.3377	1665.16
PALOVERDE	-77.185	1.96199	593.467	29.0276	20.76	1941
PANDEAZUCAR	-77.123	2.14708	1132.13	22.8361	16.788	2297.25
PATIAANGULO	-77.0539	2.07188	675.133	26.4688	20.3693	2108.79
PEDREGAL	-77.1256	2.16117	1411.36	31.8919	16.5598	1895.72
PENAROJA	-77.0442	2.21399	937.766	31.5198	18.9649	1697.73
PENDAL	-77.0677	2.00493	688.956	31.9496	20.3045	1663.02
PIEDRADEMOLER	-77.069	2.04489	646.338	25.5866	20.4702	2134.52
PIEDRARICA	-76.9591	2.13228	995.658	31.8984	19.2061	1801.1
PIEDRASENTADA	-76.9056	2.16628	1066.67	31.646	18.2622	1583.99
PITALITO	-77.072	2.2357	984.148	27.2243	18.3784	2025.25
PLACER	-77.0789	2.19079	1043.72	31.8511	18.2932	1737.87
PLANBONITO	-76.9616	2.11669	967.783	29.9914	19.2692	1941.42
PORVENIR	-77.0679	2.22673	954.154	31.9068	18.5583	1703.79
POTRERILLO	-77.0635	2.11513	676.516	30.336	20.3336	1838.85
PUEBLONUEVO	-77.0585	2.06376	658.726	29.1776	20.475	1849.96
PURO	-77.1289	2.00729	605.617	29.2172	20.6975	1957.58
PURTORICO	-77.1391	2.1541	1476.93	30.374	15.2167	1781.01
QUEBRADAOSCURA	-77.088	2.26318	1519.32	31.9311	14.1992	1825.21
QUINTERO	-77.0221	2.21313	873.882	31.9917	19.4303	1742
REMOLINO	-77.0852	2.22918	1198.78	25.3167	16.4413	2129
REYES	-76.93	2.15929	1077.84	24.2539	18.7699	2240.82
RINCON	-77.085	2.06552	612.27	30.6931	20.5452	1953.34
SACHAMATES	-76.9138	2.21564	1001.93	26.8905	18.9356	2071.5
SAJANDI	-77.0463	2.18101	719.169	29.7427	19.4785	1840.73
SALADITO	-76.9785	2.18923	865.503	30.0252	19.4773	1955.07
SANPEDRO	-77.036	2.11659	715.464	30.7011	20.2102	1921.3
SANTACRUZ	-77.1165	2.17281	1280.43	31.775	16.4374	1840.25
SANTAROSAALTA	-77.1616	2.20307	2368.64	30.1622	11.2461	1931.52
SANTAROSABAJA	-77.1625	2.21738	2318.71	26.8082	11.3134	2059.07
SANVICENTE	-77.0643	2.20216	929.36	30.7354	19.1066	1923.35
TABLONCITO	-76.9338	2.24223	845.348	20.3914	19.3937	2227.53
TALLAS	-77.0829	2.13354	752.489	20.5283	19.5827	2250.84
TAMBORAL	-77.1097	2.23292	1423.04	30.6027	15.6167	1994.78
TREBOL	-77.0873	2.24346	1176.31	30.8271	15.5992	1850.45
TUNO	-77.056	2.02082	693.375	25.9	20.3583	2120
TUYAESCOLOMBIA	-77.0291	2.30465	1623.63	25.8797	15.3173	2121.47
VERSALLES	-76.9598	2.15583	969.093	25.7159	19.2116	2168.6
VILLANUEVA	-77.0762	2.24282	1147.29	30.3621	17.8963	1872.65
YARUMAL	-77.1534	2.25018	2205.81	28.6382	12.0511	1985.93
ZARZAL	-77.0228	2.28752	1374.09	28.019	17.3714	2031.35

## Sheet: Año 2017
NomVer	Centroid_x	Centroid_y	elev2	temp_max	temp_min	rain
AGUASFRIAS	-77.0403	2.00988	743.932	31.325	19.9769	1858.71
ALTAMIRA	-77.0544	2.2451	1108.35	28.3636	17.6324	2223.14
ALTO1	-77.0973	2.22231	1455.71	25.675	15.375	2318
ALTO2	-77.0538	2.16581	718.581	31.3549	19.8198	2124.33
ALTORIOSAJANDI	-77.1324	2.22034	1935.33	22.2819	12.6444	2453.54
ANGULO	-77.1002	2.0484	603.997	31.7332	20.3654	1901.78
ARBOLITO	-76.9345	2.13031	928.77	21.9401	18.5018	2533.03
BELEN	-77.0723	2.306	2108.07	19.8764	12.2286	2495.01
BELLO	-77.1442	2.28227	2343.39	27.9731	10.645	2232.51
BETANIA	-77.0819	2.21014	1029.75	26.55	17.3053	2323
BORDO	-76.9737	2.1174	991.917	23.5058	19.0917	2432.66
BORDOCABECERAMUNICIPAL	-76.981	2.11567	998.695	30.22	19.09	2008.82
BRISAS	-77.0626	2.28356	1509.57	31.5296	16.1	1863.57
BUENA	-77.0826	2.28666	1759.3	31.4881	13.5699	1878.33
CACHAZA	-77.0504	2.03267	714.025	31.3888	20.1191	2049.32
CAJONES	-77.1666	1.98057	606.121	30.9211	20.5095	2035.74
CARMELITO	-77.0352	2.07667	702.98	19.6745	19.9171	2491.67
CHONDURAL	-77.0125	2.09806	733.375	29.3701	19.8488	2154.87
CHUPADERO	-76.9994	2.11338	818.794	24.448	19.5449	2433.32
CILINDRO	-77.1117	2.24803	1611.61	27.4277	14.7741	2277.12
COLORADA	-77.1173	2.30099	2429.18	29.4947	10.4753	2041
CONVENIO	-77.1511	2.26608	2190.25	30.2167	11.2232	2005
CORRALES	-76.9285	2.19026	1057.26	31.3582	18.4129	1936.36
CRISTALINA	-77.0452	2.29634	1682.43	24.9481	14.3074	2356.7
CRUCERO	-77.0976	2.24943	1410.32	20.6047	14.9443	2515.14
CUCHO	-77.1571	2.23222	2184.11	25.1697	11.593	2353.23
DONALONSO	-77.0318	2.27533	1276.93	20.9482	16.8357	2459.01
ESTRECHO	-77.123	1.97586	642.204	31.5075	20.398	1958.27
FLORALIA	-77.0902	2.18333	1086.29	29.1163	17.6099	2209.87
GALINDEZ	-77.1685	1.94868	606.194	31.1306	20.51	2184.52
GUADALITO	-77.0116	2.05106	845.44	22.2724	19.7169	2434.94
GUAICO	-77.0649	2.26164	1295.63	31.7167	16.6344	1848
GUANABANO	-76.9911	2.14044	846.902	30.2663	19.406	1960.68
GUASIMAL	-77.024	2.15289	716.902	26.6958	19.8683	2233.38
GUASIMO	-77.0018	2.06144	819.071	31.377	19.5847	1842.83
GUAYABAL	-76.9783	2.09103	858.686	28.9009	19.122	2200.78
HATICO	-77.0333	2.24534	1046.43	29.1833	18.2056	2178
HOYO	-77.0216	2.18995	718.89	31.6384	19.6833	1896.6
HUECO	-77.0496	2.277	1276.97	31.7417	16.1	1931.09
JARDIN	-77.137	2.17515	1908.9	31.525	12.6853	1862
JUNCAL	-77.1047	2.0226	651.27	21.2678	20.4167	2475.59
LAAGUADA	-77.1169	2.19298	1586.78	28.347	15.9741	2216.9
LABARCA	-77.1613	2.00699	599.521	31.3949	20.2399	1742.42
LACHULAS	-77.0201	2.02838	789.814	31.2074	19.7724	1972.68
LADESPENSA	-77.1266	2.18798	1491.45	31.0796	12.7667	1914.83
LAESPERANZA	-77.1394	2.19242	1952.59	27.1825	12.2917	2288.17
LAFLORESTA	-77.1078	2.27785	1882.9	30.7262	13.8833	2109.76
LAFLORIDA	-77.022	2.08392	712.338	31.4244	19.7637	2130.05
LAMANGUITA	-77.1447	1.95296	623.539	30.9268	20.3841	1930.78
LAMARCELA	-77.0825	1.97887	708.594	30.2818	20.1588	1979.45
LAMESA	-77.1126	2.26184	1757.69	26.55	13.7058	2323
LAPARAMILLA	-77.1386	2.23986	1706.62	26.2797	12.5	2295.27
LAPAULINA	-76.9478	2.22536	864.128	31.2408	19.1951	1868.15
LAPLANADA	-77.096	2.27811	1621.32	22.3779	13.8833	2434.39
LASPALMAS	-77.1021	2.16008	1038.87	31.3626	18.0365	1846.39
LASPERLAS	-77.0527	2.30251	1794.31	31.3616	12.7559	1853.43
LATEJA	-76.9352	2.14234	1022.59	21.8	18.5054	2455
LAVENTICA	-77.0898	2.00493	645.135	23.925	20.2958	2440
LIMONAR	-77.0807	2.25329	1318.34	23.7022	15.8307	2443.72
LUNA	-77.0612	2.14874	679.971	22.125	20.0004	2469
MANGAFALSA	-77.0926	2.0298	645.847	30.4337	20.4161	2253.58
MENDEZ	-77.0346	2.04313	741.789	23.925	19.8972	2440
MESTIZO	-76.972	2.08446	807.631	29.4884	19.1082	2075.02
MIRADOR	-77.1147	2.21586	1953.12	31.5687	15.1424	1865.83
MIRAFLORES	-77.0628	2.09339	673.913	31.0672	20.0956	1868.16
PALOVERDE	-77.185	1.96199	593.467	28.7919	20.5318	2143.25
PANDEAZUCAR	-77.123	2.14708	1132.13	22.5997	16.5675	2527.32
PATIAANGULO	-77.0539	2.07188	675.133	26.226	20.1282	2317.62
PEDREGAL	-77.1256	2.16117	1411.36	31.642	16.34	2116.66
PENAROJA	-77.0442	2.21399	937.766	31.2767	18.7326	1896.73
PENDAL	-77.0677	2.00493	688.956	31.7163	20.0652	1848.03
PIEDRADEMOLER	-77.069	2.04489	646.338	25.3552	20.2272	2332.12
PIEDRARICA	-76.9591	2.13228	995.658	31.6683	18.9556	2005.03
PIEDRASENTADA	-76.9056	2.16628	1066.67	31.425	18.0021	1748.7
PITALITO	-77.072	2.2357	984.148	26.976	18.1446	2218.99
PLACER	-77.0789	2.19079	1043.72	31.6034	18.0706	1934.08
PLANBONITO	-76.9616	2.11669	967.783	29.7393	19.0192	2173.63
PORVENIR	-77.0679	2.22673	954.154	31.6627	18.325	1894.9
POTRERILLO	-77.0635	2.11513	676.516	30.0777	20.0908	2072.01
PUEBLONUEVO	-77.0585	2.06376	658.726	28.9124	20.2333	2091.81
PURO	-77.1289	2.00729	605.617	28.9688	20.4643	2186.56
PURTORICO	-77.1391	2.1541	1476.93	30.1288	15	2004
QUEBRADAOSCURA	-77.088	2.26318	1519.32	31.7029	13.95	2032.76
QUINTERO	-77.0221	2.21313	873.882	31.7417	19.185	1936
REMOLINO	-77.0852	2.22918	1198.78	25.05	16.202	2317
REYES	-76.93	2.15929	1077.84	24.0039	18.5029	2436.48
RINCON	-77.085	2.06552	612.27	30.4401	20.3094	2192.38
SACHAMATES	-76.9138	2.21564	1001.93	26.6585	18.6813	2278.75
SAJANDI	-77.0463	2.18101	719.169	29.4847	19.2481	2077.97
SALADITO	-76.9785	2.18923	865.503	29.763	19.2215	2218.82
SANPEDRO	-77.036	2.11659	715.464	30.4447	19.9597	2148.93
SANTACRUZ	-77.1165	2.17281	1280.43	31.5395	16.2127	2054.61
SANTAROSAALTA	-77.1616	2.20307	2368.64	29.9058	11.0116	2160.97
SANTAROSABAJA	-77.1625	2.21738	2318.71	26.5667	11.0879	2258.17
SANVICENTE	-77.0643	2.20216	929.36	30.4855	18.8797	2165.64
TABLONCITO	-76.9338	2.24223	845.348	20.1594	19.1343	2422.7
TALLAS	-77.0829	2.13354	752.489	20.2909	19.3441	2449.46
TAMBORAL	-77.1097	2.23292	1423.04	30.3443	15.375	2263.01
TREBOL	-77.0873	2.24346	1176.31	30.5933	15.3575	2056.12
TUNO	-77.056	2.02082	693.375	25.675	20.1167	2318
TUYAESCOLOMBIA	-77.0291	2.30465	1623.63	25.6544	15.0595	2319.43
VERSALLES	-76.9598	2.15583	969.093	25.4659	18.9604	2393.77
VILLANUEVA	-77.0762	2.24282	1147.29	30.0999	17.6611	2110.85
YARUMAL	-77.1534	2.25018	2205.81	28.3938	11.8189	2209.51
ZARZAL	-77.0228	2.28752	1374.09	27.769	17.1213	2259.33

## Sheet: Year 2018
NomVer	Centroid_x	Centroid_y	elev2	temp_max	temp_min	rain
AGUASFRIAS	-77.0403	2.00988	743.932	31.2972	20.1845	1530.51
ALTAMIRA	-77.0544	2.2451	1108.35	28.3251	17.7855	1853.36
ALTO1	-77.0973	2.22231	1455.71	25.6083	15.5583	1939
ALTO2	-77.0538	2.16581	718.581	31.3247	19.9969	1759.52
ALTORIOSAJANDI	-77.1324	2.22034	1935.33	22.2487	12.8305	2056.32
ANGULO	-77.1002	2.0484	603.997	31.7412	20.557	1574.76
ARBOLITO	-76.9345	2.13031	928.77	21.8538	18.6685	2107.93
BELEN	-77.0723	2.306	2108.07	19.8282	12.3874	2094.52
BELLO	-77.1442	2.28227	2343.39	27.9397	10.8467	1862.91
BETANIA	-77.0819	2.21014	1029.75	26.5	17.477	1936
BORDO	-76.9737	2.1174	991.917	23.4504	19.2583	2031.32
BORDOCABECERAMUNICIPAL	-76.981	2.11567	998.695	30.19	19.26	1647.28
BRISAS	-77.0626	2.28356	1509.57	31.5048	16.2417	1536.42
BUENA	-77.0826	2.28666	1759.3	31.4945	13.7415	1558.57
CACHAZA	-77.0504	2.03267	714.025	31.3565	20.3351	1686.34
CAJONES	-77.1666	1.98057	606.121	30.8878	20.7261	1672.97
CARMELITO	-77.0352	2.07667	702.98	19.6192	20.1057	2084.88
CHONDURAL	-77.0125	2.09806	733.375	29.3156	20.0562	1765.76
CHUPADERO	-76.9994	2.11338	818.794	24.375	19.7362	2023.73
CILINDRO	-77.1117	2.24803	1611.61	27.3716	14.9592	1890.69
COLORADA	-77.1173	2.30099	2429.18	29.4564	10.6611	1668.04
CONVENIO	-77.1511	2.26608	2190.25	30.1833	11.4248	1644
CORRALES	-76.9285	2.19026	1057.26	31.3411	18.5709	1593.89
CRISTALINA	-77.0452	2.29634	1682.43	24.8883	14.4584	1972.27
CRUCERO	-77.0976	2.24943	1410.32	20.5599	15.1325	2113.19
CUCHO	-77.1571	2.23222	2184.11	25.1079	11.7709	1969.03
DONALONSO	-77.0318	2.27533	1276.93	20.9177	16.9893	2064.14
ESTRECHO	-77.123	1.97586	642.204	31.5101	20.6215	1614.97
FLORALIA	-77.0902	2.18333	1086.29	29.0693	17.7968	1836.33
GALINDEZ	-77.1685	1.94868	606.194	31.106	20.7471	1807.21
GUADALITO	-77.0116	2.05106	845.44	22.2498	19.9085	2039.56
GUAICO	-77.0649	2.26164	1295.63	31.725	16.7801	1527
GUANABANO	-76.9911	2.14044	846.902	30.2329	19.5809	1602.33
GUASIMAL	-77.024	2.15289	716.902	26.678	20.0442	1866.63
GUASIMO	-77.0018	2.06144	819.071	31.3526	19.7764	1518.74
GUAYABAL	-76.9783	2.09103	858.686	28.8827	19.2986	1833.94
HATICO	-77.0333	2.24534	1046.43	29.15	18.3713	1816
HOYO	-77.0216	2.18995	718.89	31.6329	19.8491	1568.85
HUECO	-77.0496	2.277	1276.97	31.7426	16.2417	1599.89
JARDIN	-77.137	2.17515	1908.9	31.5	12.89	1535
JUNCAL	-77.1047	2.0226	651.27	21.2342	20.6083	2078.4
LAAGUADA	-77.1169	2.19298	1586.78	28.3267	16.1689	1849.94
LABARCA	-77.1613	2.00699	599.521	31.3949	20.448	1447.17
LACHULAS	-77.0201	2.02838	789.814	31.1852	19.9641	1620.12
LADESPENSA	-77.1266	2.18798	1491.45	31.0592	12.9733	1571.21
LAESPERANZA	-77.1394	2.19242	1952.59	27.1365	12.5	1907.18
LAFLORESTA	-77.1078	2.27785	1882.9	30.688	14.0833	1736.55
LAFLORIDA	-77.022	2.08392	712.338	31.3924	19.9606	1759.71
LAMANGUITA	-77.1447	1.95296	623.539	30.9069	20.6074	1581.8
LAMARCELA	-77.0825	1.97887	708.594	30.2508	20.3856	1620.11
LAMESA	-77.1126	2.26184	1757.69	26.5	13.9057	1936
LAPARAMILLA	-77.1386	2.23986	1706.62	26.2615	12.675	1919.97
LAPAULINA	-76.9478	2.22536	864.128	31.2398	19.3638	1552.4
LAPLANADA	-77.096	2.27811	1621.32	22.3538	14.0833	2039.32
LASPALMAS	-77.1021	2.16008	1038.87	31.3658	18.2283	1524.27
LASPERLAS	-77.0527	2.30251	1794.31	31.3417	12.9112	1529.24
LATEJA	-76.9352	2.14234	1022.59	21.775	18.6721	2057
LAVENTICA	-77.0898	2.00493	645.135	23.875	20.512	2043
LIMONAR	-77.0807	2.25329	1318.34	23.6521	16.0057	2046.51
LUNA	-77.0612	2.14874	679.971	22.0917	20.1838	2070
MANGAFALSA	-77.0926	2.0298	645.847	30.3609	20.6078	1844.74
MENDEZ	-77.0346	2.04313	741.789	23.875	20.092	2043
MESTIZO	-76.972	2.08446	807.631	29.4384	19.2914	1699.98
MIRADOR	-77.1147	2.21586	1953.12	31.5588	15.3276	1540.84
MIRAFLORES	-77.0628	2.09339	673.913	31.0345	20.287	1535.64
PALOVERDE	-77.185	1.96199	593.467	28.7641	20.7603	1790.92
PANDEAZUCAR	-77.123	2.14708	1132.13	22.5089	16.7546	2101.91
PATIAANGULO	-77.0539	2.07188	675.133	26.1756	20.3138	1936.56
PEDREGAL	-77.1256	2.16117	1411.36	31.6087	16.5265	1751.71
PENAROJA	-77.0442	2.21399	937.766	31.2529	18.8912	1560.77
PENDAL	-77.0677	2.00493	688.956	31.7245	20.283	1527.02
PIEDRADEMOLER	-77.069	2.04489	646.338	25.3044	20.4236	1951.41
PIEDRARICA	-76.9591	2.13228	995.658	31.6461	19.1258	1658.08
PIEDRASENTADA	-76.9056	2.16628	1066.67	31.425	18.1644	1457.08
PITALITO	-77.072	2.2357	984.148	26.9567	18.3044	1854.51
PLACER	-77.0789	2.19079	1043.72	31.5883	18.2392	1597.61
PLANBONITO	-76.9616	2.11669	967.783	29.7094	19.1859	1807.98
PORVENIR	-77.0679	2.22673	954.154	31.648	18.4833	1565.66
POTRERILLO	-77.0635	2.11513	676.516	30.0371	20.2818	1700.04
PUEBLONUEVO	-77.0585	2.06376	658.726	28.8605	20.4167	1706.19
PURO	-77.1289	2.00729	605.617	28.9334	20.6704	1823.52
PURTORICO	-77.1391	2.1541	1476.93	30.0967	15.1833	1641.86
QUEBRADAOSCURA	-77.088	2.26318	1519.32	31.6772	14.1482	1680
QUINTERO	-77.0221	2.21313	873.882	31.725	19.3561	1602
REMOLINO	-77.0852	2.22918	1198.78	25.0417	16.3783	1937
REYES	-76.93	2.15929	1077.84	23.9539	18.6693	2039.78
RINCON	-77.085	2.06552	612.27	30.4015	20.4986	1816.65
SACHAMATES	-76.9138	2.21564	1001.93	26.6012	18.8372	1904.52
SAJANDI	-77.0463	2.18101	719.169	29.4347	19.405	1702.47
SALADITO	-76.9785	2.18923	865.503	29.6948	19.3985	1810.79
SANPEDRO	-77.036	2.11659	715.464	30.4244	20.1578	1784.28
SANTACRUZ	-77.1165	2.17281	1280.43	31.5091	16.4077	1694.28
SANTAROSAALTA	-77.1616	2.20307	2368.64	29.8853	11.2125	1797.42
SANTAROSABAJA	-77.1625	2.21738	2318.71	26.5437	11.2687	1888.64
SANVICENTE	-77.0643	2.20216	929.36	30.4392	19.0316	1782.02
TABLONCITO	-76.9338	2.24223	845.348	20.1413	19.3	2032.7
TALLAS	-77.0829	2.13354	752.489	20.2632	19.5362	2057.24
TAMBORAL	-77.1097	2.23292	1423.04	30.2703	15.5583	1851.27
TREBOL	-77.0873	2.24346	1176.31	30.5654	15.541	1710.67
TUNO	-77.056	2.02082	693.375	25.6083	20.3333	1939
TUYAESCOLOMBIA	-77.0291	2.30465	1623.63	25.588	15.2257	1940.22
VERSALLES	-76.9598	2.15583	969.093	25.3919	19.1328	1975.72
VILLANUEVA	-77.0762	2.24282	1147.29	30.055	17.8251	1733.62
YARUMAL	-77.1534	2.25018	2205.81	28.353	12	1843.68
ZARZAL	-77.0228	2.28752	1374.09	27.7105	17.2797	1873.01

## Sheet: Year 2019
NomVer	Centroid_x	Centroid_y	elev2	temp_max	temp_min	rain
AGUASFRIAS	-77.0403	2.00988	743.932	32.4762	21.118	1815.71
ALTAMIRA	-77.0544	2.2451	1108.35	29.3584	18.622	2090.34
ALTO1	-77.0973	2.22231	1455.71	26.6917	16.3833	2190
ALTO2	-77.0538	2.16581	718.581	32.4252	20.8771	2012.26
ALTORIOSAJANDI	-77.1324	2.22034	1935.33	23.3243	13.6915	2321.6
ANGULO	-77.1002	2.0484	603.997	32.8888	21.5121	1811.94
ARBOLITO	-76.9345	2.13031	928.77	22.8911	19.4866	2445.47
BELEN	-77.0723	2.306	2108.07	20.859	13.1912	2363.14
BELLO	-77.1442	2.28227	2343.39	29.0086	11.6474	2103.55
BETANIA	-77.0819	2.21014	1029.75	27.5333	18.3194	2215
BORDO	-76.9737	2.1174	991.917	24.4906	20.125	2328.28
BORDOCABECERAMUNICIPAL	-76.981	2.11567	998.695	31.26	20.13	1969.05
BRISAS	-77.0626	2.28356	1509.57	32.6874	17.0667	1811.19
BUENA	-77.0826	2.28666	1759.3	32.712	14.5504	1734.17
CACHAZA	-77.0504	2.03267	714.025	32.4732	21.2681	1991.28
CAJONES	-77.1666	1.98057	606.121	31.9874	21.7396	1984.92
CARMELITO	-77.0352	2.07667	702.98	20.65	21.0268	2381.5
CHONDURAL	-77.0125	2.09806	733.375	30.3162	20.9577	2151.37
CHUPADERO	-76.9994	2.11338	818.794	25.4092	20.6225	2340.65
CILINDRO	-77.1117	2.24803	1611.61	28.393	15.7852	2168.56
COLORADA	-77.1173	2.30099	2429.18	30.4881	11.4611	2032.83
CONVENIO	-77.1511	2.26608	2190.25	31.2583	12.2358	1966
CORRALES	-76.9285	2.19026	1057.26	32.4692	19.3784	1881.37
CRISTALINA	-77.0452	2.29634	1682.43	25.9665	15.2698	2231.63
CRUCERO	-77.0976	2.24943	1410.32	21.5995	15.9502	2376.44
CUCHO	-77.1571	2.23222	2184.11	26.184	12.6375	2232.15
DONALONSO	-77.0318	2.27533	1276.93	21.9927	17.8023	2302
ESTRECHO	-77.123	1.97586	642.204	32.7035	21.6075	1797.04
FLORALIA	-77.0902	2.18333	1086.29	30.0997	18.644	2077.48
GALINDEZ	-77.1685	1.94868	606.194	32.1568	21.747	2066.68
GUADALITO	-77.0116	2.05106	845.44	23.3309	20.8354	2312.56
GUAICO	-77.0649	2.26164	1295.63	32.9	17.6091	1773
GUANABANO	-76.9911	2.14044	846.902	31.319	20.4263	1925.65
GUASIMAL	-77.024	2.15289	716.902	27.7884	20.9159	2124.87
GUASIMO	-77.0018	2.06144	819.071	32.5335	20.6898	1794.28
GUAYABAL	-76.9783	2.09103	858.686	29.9541	20.1668	2074.88
HATICO	-77.0333	2.24534	1046.43	30.1833	19.1855	2034
HOYO	-77.0216	2.18995	718.89	32.825	20.692	1773.16
HUECO	-77.0496	2.277	1276.97	32.8809	17.0667	1841.43
JARDIN	-77.137	2.17515	1908.9	32.6833	13.7556	1810
JUNCAL	-77.1047	2.0226	651.27	22.3012	21.575	2331.27
LAAGUADA	-77.1169	2.19298	1586.78	29.4077	17.007	2101.04
LABARCA	-77.1613	2.00699	599.521	32.6153	21.4387	1649.56
LACHULAS	-77.0201	2.02838	789.814	32.3013	20.8971	1923.28
LADESPENSA	-77.1266	2.18798	1491.45	32.189	13.829	1874.31
LAESPERANZA	-77.1394	2.19242	1952.59	28.1698	13.3583	2171.53
LAFLORESTA	-77.1078	2.27785	1882.9	31.764	14.8833	2044.89
LAFLORIDA	-77.022	2.08392	712.338	32.4808	20.8772	2042.27
LAMANGUITA	-77.1447	1.95296	623.539	32.0186	21.589	1889.76
LAMARCELA	-77.0825	1.97887	708.594	31.3313	21.3343	1944.15
LAMESA	-77.1126	2.26184	1757.69	27.5333	14.7072	2215
LAPARAMILLA	-77.1386	2.23986	1706.62	27.3365	13.5417	2177.57
LAPAULINA	-76.9478	2.22536	864.128	32.4463	20.135	1745.12
LAPLANADA	-77.096	2.27811	1621.32	23.4288	14.8833	2310.33
LASPALMAS	-77.1021	2.16008	1038.87	32.551	19.0969	1718.36
LASPERLAS	-77.0527	2.30251	1794.31	32.5319	13.7157	1770.8
LATEJA	-76.9352	2.14234	1022.59	22.85	19.4968	2330
LAVENTICA	-77.0898	2.00493	645.135	24.9333	21.4684	2336
LIMONAR	-77.0807	2.25329	1318.34	24.7095	16.8278	2336.33
LUNA	-77.0612	2.14874	679.971	23.1667	21.0672	2333
MANGAFALSA	-77.0926	2.0298	645.847	31.3838	21.5744	2211.47
MENDEZ	-77.0346	2.04313	741.789	24.9333	21.0199	2336
MESTIZO	-76.972	2.08446	807.631	30.4716	20.1581	2061.25
MIRADOR	-77.1147	2.21586	1953.12	32.7473	16.1611	1776.71
MIRAFLORES	-77.0628	2.09339	673.913	32.2075	21.1983	1835.78
PALOVERDE	-77.185	1.96199	593.467	29.8569	21.773	2030.85
PANDEAZUCAR	-77.123	2.14708	1132.13	23.549	17.652	2443.03
PATIAANGULO	-77.0539	2.07188	675.133	27.2305	21.2344	2195.6
PEDREGAL	-77.1256	2.16117	1411.36	32.717	17.4253	2009.75
PENAROJA	-77.0442	2.21399	937.766	32.4074	19.7345	1850.94
PENDAL	-77.0677	2.00493	688.956	32.8996	21.2179	1773.07
PIEDRADEMOLER	-77.069	2.04489	646.338	26.3847	21.3553	2205.61
PIEDRARICA	-76.9591	2.13228	995.658	32.7553	19.9607	1920.73
PIEDRASENTADA	-76.9056	2.16628	1066.67	32.6583	18.946	1652.8
PITALITO	-77.072	2.2357	984.148	28.066	19.1451	2110.25
PLACER	-77.0789	2.19079	1043.72	32.7302	19.0916	1867.97
PLANBONITO	-76.9616	2.11669	967.783	30.7562	20.0454	2035.78
PORVENIR	-77.0679	2.22673	954.154	32.8136	19.325	1829.79
POTRERILLO	-77.0635	2.11513	676.516	31.0953	21.1875	2031.33
PUEBLONUEVO	-77.0585	2.06376	658.726	29.8688	21.3333	2119.25
PURO	-77.1289	2.00729	605.617	29.9698	21.6506	2043.54
PURTORICO	-77.1391	2.1541	1476.93	31.1657	16.0917	1969.42
QUEBRADAOSCURA	-77.088	2.26318	1519.32	32.7788	14.949	1945.64
QUINTERO	-77.0221	2.21313	873.882	32.875	20.1752	1866
REMOLINO	-77.0852	2.22918	1198.78	26.1583	17.208	2210
REYES	-76.93	2.15929	1077.84	25.0115	19.4938	2332.36
RINCON	-77.085	2.06552	612.27	31.4425	21.4386	2064.36
SACHAMATES	-76.9138	2.21564	1001.93	27.6705	19.6058	2146.27
SAJANDI	-77.0463	2.18101	719.169	30.4667	20.2742	2064.4
SALADITO	-76.9785	2.18923	865.503	30.6941	20.2145	2229.99
SANPEDRO	-77.036	2.11659	715.464	31.4988	21.0576	2021.51
SANTACRUZ	-77.1165	2.17281	1280.43	32.6172	17.2652	1982.25
SANTAROSAALTA	-77.1616	2.20307	2368.64	30.9445	12.078	2024.71
SANTAROSABAJA	-77.1625	2.21738	2318.71	27.6282	12.1357	2142.09
SANVICENTE	-77.0643	2.20216	929.36	31.4836	19.8926	2091.48
TABLONCITO	-76.9338	2.24223	845.348	21.2269	20.0667	2274.8
TALLAS	-77.0829	2.13354	752.489	21.3399	20.4316	2283.32
TAMBORAL	-77.1097	2.23292	1423.04	31.2829	16.3833	2241.37
TREBOL	-77.0873	2.24346	1176.31	31.673	16.3657	1951.99
TUNO	-77.056	2.02082	693.375	26.6917	21.2667	2190
TUYAESCOLOMBIA	-77.0291	2.30465	1623.63	26.671	16.0183	2191.72
VERSALLES	-76.9598	2.15583	969.093	26.4007	19.9565	2317.77
VILLANUEVA	-77.0762	2.24282	1147.29	31.1079	18.663	2064.28
YARUMAL	-77.1534	2.25018	2205.81	29.3975	12.8547	2069.11
ZARZAL	-77.0228	2.28752	1374.09	28.7271	18.0879	2150.65
